# Supplementary material for: An integrated genomic approach identifies persistent tumor suppressive effects of transforming growth factor-β in human breast cancer
Source: Breast Cancer Res. 2014 Jun 2;16(3):R57. doi: 10.1186/bcr3668 (PMC4095608; doi:10.1186/bcr3668)
Supplement: Additional file 4 — Location of Smad3 binding regions and their TGF-β-induced occupancy by Smad3 in the four cell lines. Location of the 404 annotated SBRs and their occupancy in M1 to M4 cells was determined from the ChIP-chip analysis. +, occupied; −, unoccupied. Genome coordinates are Hg18. [file bcr3668-S4.xlsx]

## Sheet: Sheet1
SUPPORTING INFORMATION Table S1. Location of Smad3 binding regions (SBRs) and their TGF-b-induced occupancy by Smad3 . Location of the 404 annotated SBRs and their occupancy by Smad3 in the four MCF10-derived cell lines, M1-M4, was determined from the ChIP-chip analysis, using an FDR cutoff of 0.15 for the signal difference between vehicle and TGF-b-treated samples as described in more detail in …
							TGF-b-induced Smad3 occupancy in cell line
No	Chromo-some	Start	End	strand	Gene.Symbol	Gene.EntrezID	M1	M2	M3	M4
1	chr16	46821234	46846306	-	ABCC11	85320	-	-	-	+
2	chr12	21978446	21993103	-	ABCC9	10060	-	-	+	+
3	chr5	148493826	148504252	+	ABLIM3	22885	+	+	+	+
4	chr11	133621117	133631124	+	ACAD8	27034	-	-	-	+
5	chr1	145606517	145616758	-	ACP6	51205	-	-	+	+
6	chrX	108860679	108870777	-	ACSL4	2182	-	-	+	-
7	chr5	56811944	56821893	-	ACTBL2	345651	-	-	+	+
8	chr5	159268818	159278817	+	ADRA1B	147	+	+	+	+
9	chr2	177958231	177968180	+	AGPS	8540	+	+	+	+
10	chr9	111574910	111584859	+	AKAP2	11217	-	-	+	+
11	chr12	4622088	4632104	-	AKAP3	10566	-	-	-	+
12	chr10	5047743	5057707	-	AKR1C2	1646	-	-	+	+
13	chr15	99230067	99240033	+	ALDH1A3	220	-	-	+	-
14	chr12	45756666	45767501	-	AMIGO2	347902	-	-	+	+
15	chr1	109956482	109972021	+	AMPD2	271	-	-	-	+
16	chr4	71411387	71421356	+	AMTN	401138	+	+	-	-
17	chr4	24977946	24990422	+	ANAPC4	29945	+	-	-	-
18	chr19	8327511	8337591	+	ANGPTL4	51129	+	+	+	+
19	chr13	110362905	110372917	-	ANKRD10	55608	-	-	+	+
20	chr9	43121091	43131040	+	ANKRD20A3	441425	+	-	-	-
21	chr15	58475015	58484979	-	ANXA2	302	-	-	+	+
22	chr4	122834815	122845302	-	ANXA5	308	+	+	+	+
23	chr17	33041093	33051059	-	AP1GBP1	11276	-	-	+	-
24	chr4	148865403	148875352	+	ARHGAP10	79658	-	-	+	+
25	chr19	7344366	7356169	+	ARHGEF18	23370	+	+	+	+
26	chr16	55829039	55839166	+	ARL2BP	23568	-	-	+	+
27	chr12	14884901	14895180	-	ART4	420	-	-	+	+
28	chr7	123028813	123038797	+	ASB15	142685	-	+	-	-
29	chr22	28555883	28571754	-	ASCC2	84164	+	+	+	+
30	chr10	69659412	69669366	-	ATOH7	220202	-	-	+	-
31	chr6	16867251	16877203	-	ATXN1	6310	+	+	-	-
32	chr14	91640201	91650207	-	ATXN3	4287	-	-	-	+
33	chr7	97865867	97875816	-	BAIAP2L1	55971	-	-	+	-
34	chr9	66976737	66986686	+	BC070322	441432	+	+	+	+
35	chr17	34432185	34442406	+	BC111725	342666	-	-	+	-
36	chr19	46588044	46598012	+	BCKDHA	593	-	-	-	+
37	chr11	27634256	27644749	-	BDNF	627	-	-	-	+
38	chr12	32143952	32153901	+	BICD1	636	-	-	+	+
39	chr19	58483786	58494187	-	BIRC8	112401	-	-	+	-
40	chr10	102033490	102043929	-	BLOC1S2	282991	+	+	+	+
41	chr1	32629880	32640136	-	BSDC1	55108	+	+	-	-
42	chr10	105864306	105874368	+	C10orf78	119392	-	-	+	+
43	chr11	8881777	8891827	+	C11orf17	56672	-	-	+	+
44	chr12	101030586	101044345	+	C12orf48	55010	-	-	+	-
45	chr12	4293120	4303110	+	C12orf5	57103	-	-	+	-
46	chr12	10215377	10225833	+	C12orf59	120939	+	-	-	-
47	chr13	110317714	110327663	-	C13orf29	283487	+	+	-	-
48	chr15	47697894	47707907	-	C15orf33	196951	-	-	+	-
49	chr15	38640070	38652044	-	C15orf57	90416	-	-	+	-
50	chr16	88601581	88631310	-	C16orf3	750	-	-	+	+
51	chr19	48948445	48958404	-	C19orf61	56006	+	+	+	+
52	chr1	208060456	208070424	+	C1orf107	27042	-	-	+	+
53	chr1	16558807	16568779	+	C1orf144	26099	-	-	+	+
54	chr17	5280689	5290695	-	C1QBP	708	+	-	-	-
55	chr22	44826239	44840204	-	C22orf26	55267	+	+	-	-
56	chr3	101011871	101021820	+	C3orf26	84319	-	-	-	+
57	chr5	134808274	134823387	-	C5orf20	140947	+	-	-	-
58	chr5	147263845	147273794	-	C5orf46	389336	-	-	+	+
59	chr5	41246822	41256869	-	C6	729	-	-	-	+
60	chr6	32445185	32455162	-	C6orf10	10665	-	-	+	-
61	chr6	39182877	39198443	-	C6orf64	55776	-	-	+	-
62	chr6	169886146	169896095	+	C6orf70	55780	-	-	+	-
63	chr19	5848385	5867842	+	CAPS	828	-	-	+	+
64	chr2	222863610	222873654	+	CCDC140	151278	-	-	-	+
65	chr4	78213355	78230270	-	CCNI	10983	-	-	-	+
66	chr3	46218370	46232336	-	CCR1	1230	-	-	+	-
67	chr1	27558450	27589957	-	CD164L2	388611	-	-	+	-
68	chr2	37749825	37760330	-	CDC42EP3	10602	-	-	+	+
69	chr18	62419940	62432196	-	CDH19	28513	-	-	-	+
70	chr16	60625088	60635740	-	CDH8	1006	-	-	+	+
71	chr6	4714179	4724131	+	CDYL	9425	-	-	-	+
72	chr3	87351640	87361736	+	CHMP2B	25978	-	-	+	-
73	chr4	40024603	40034675	+	CHRNA9	55584	-	-	+	+
74	chr12	10067043	10076992	+	CLEC9A	283420	+	+	-	-
75	chr1	9804180	9818416	-	CLSTN1	22883	+	+	+	+
76	chr9	100738459	100748525	+	COL15A1	1306	-	-	+	+
77	chr1	31939694	31950007	-	COL16A1	1307	-	-	+	+
78	chr13	109755010	109765005	-	COL4A1	1282	-	-	+	-
79	chr13	109750132	109760081	+	COL4A2	1284	-	-	+	-
80	chr1	158577213	158587614	-	COPA	1314	-	-	-	+
81	chr7	99517019	99527296	+	COPS6	10980	-	-	+	-
82	chr4	46603532	46613509	-	COX7B2	170712	+	+	-	-
83	chr7	129712729	129722679	+	CPA4	51200	-	-	+	+
84	chr14	91650582	91660533	+	CPSF2	53981	-	-	-	+
85	chr17	41209949	41220123	+	CRHR1	1394	-	-	+	-
86	chr20	5922879	5937328	+	CRLS1	54675	-	-	+	+
87	chr5	149470679	149483128	-	CSF1R	1436	+	+	+	+
88	chrX	99954504	99964495	+	CSTF2	1478	-	-	+	-
89	chr6	132311670	132321711	-	CTGF	1490	-	-	-	+
90	chr17	7691601	7704487	+	CYB5D1	124637	+	+	+	+
91	chr12	107790496	107805351	+	DAO	1610	-	-	-	+
92	chr16	88601581	88631310	-	DBNDD1	79007	-	-	+	+
93	chr5	150116315	150126274	-	DCTN4	51164	+	+	-	-
94	chr22	37212463	37222412	-	DDX17	10521	+	-	-	-
95	chr8	6720400	6730439	-	DEFB1	1672	-	-	+	-
96	chr11	59912986	59923018	+	DKFZp434H092	84689	+	-	-	-
97	chrX	31192470	31202489	-	DMD	1756	-	-	+	-
98	chr17	11434973	11444932	+	DNAH9	1770	-	-	-	+
99	chr2	219844784	219855224	+	DNAJB2	3300	-	-	+	+
100	chr5	169054212	169064161	+	DOCK2	1794	+	+	+	+
101	chr9	129727142	129748084	-	DPM2	8818	-	-	+	+
102	chr2	114908869	114918818	+	DPP10	57628	-	-	-	+
103	chr14	35902621	35912763	+	DPPA3	359787	-	-	+	+
104	chr15	47693029	47703037	+	DTWD1	56986	-	-	+	-
105	chr7	75921454	75931469	+	DTX2	113878	-	-	+	-
106	chr1	158009846	158019881	+	DUSP23	54935	-	-	+	+
107	chrX	48244807	48267928	+	EBP	10682	-	-	+	-
108	chr19	44011825	44021837	-	ECH1	1891	-	-	+	-
109	chr6	127703960	127713940	-	ECHDC1	55862	+	+	+	-
110	chr6	8045331	8057780	-	EEF1E1	9521	-	-	+	+
111	chr22	42533896	42546951	-	EFCAB6	64800	+	-	-	-
112	chr1	153352090	153377417	+	EFNA1	1942	-	-	+	+
113	chr11	34591734	34602625	+	EHF	26298	-	-	+	-
114	chr18	31956362	31966334	+	ELP2	55250	-	-	-	+
115	chr1	223904835	223914968	-	ENAH	55740	-	-	+	+
116	chr5	73969781	73980505	-	ENC1	8507	-	+	+	+
117	chr13	102286175	102299019	+	ERCC5	2073	-	-	-	+
118	chr5	488834	501713	+	EXOC3	11336	-	-	+	-
119	chr19	46592647	46602724	-	EXOSC5	56915	-	-	-	+
120	chr3	44985260	44995217	+	EXOSC7	23016	-	+	+	+
121	chr1	28285213	28302795	-	EYA3	2140	-	-	+	-
122	chr1	94777406	94787444	-	F3	2152	-	-	+	+
123	chr1	31616061	31626010	-	FABP3	2170	-	-	+	-
124	chr9	129750365	129760314	-	FAM102A	399665	-	-	+	+
125	chr1	183207731	183217805	-	FAM129A	116496	-	-	-	+
126	chr7	142766565	142777521	-	FAM131B	9715	-	-	+	+
127	chr17	54584894	54594843	-	FAM33A	348235	-	-	+	-
128	chr22	38728138	38738087	+	FAM83F	113828	-	-	+	+
129	chr2	162805675	162818291	-	FAP	2191	+	+	+	+
130	chr10	104162079	104173252	+	FBXL15	79176	-	-	-	+
131	chr1	16549086	16559038	-	FBXO42	54455	-	-	+	+
132	chr1	27558450	27589957	-	FCN3	8547	-	-	+	-
133	chr1	239747211	239757184	-	FH	2271	+	-	-	-
134	chr18	3576612	3586561	+	FLJ35776	649446	+	+	+	+
135	chr8	38502888	38512837	-	FLJ43582	389649	-	-	+	+
136	chr13	27964767	27977232	-	FLT1	2321	-	-	-	+
137	chr2	152892497	152902527	+	FMNL2	114793	-	-	+	-
138	chr1	109054422	109069005	+	FNDC7	163479	-	-	+	+
139	chr14	51246251	51256200	+	FRMD6	122786	-	-	-	+
140	chr11	61489050	61499208	-	FTH1	2495	-	-	+	+
141	chr17	59246954	59265688	-	FTSJ3	117246	-	-	+	-
142	chr6	37501474	37511440	+	FTSJD2	23070	-	-	+	+
143	chr19	40281213	40301511	+	FXYD3	5349	-	-	+	+
144	chr1	207907888	207917837	+	G0S2	50486	-	-	+	+
145	chr12	50069011	50078967	-	GALNT6	11226	-	-	+	+
146	chr16	88606148	88618973	+	GAS8	2622	-	-	+	+
147	chr2	236738942	236748891	-	GBX2	2637	-	-	+	-
148	chr3	52289376	52302189	+	GLYCTK	132158	-	-	-	+
149	chr1	109954747	109964728	-	GNAT2	2780	-	-	-	+
150	chr1	27097095	27107049	-	GPATCH3	63906	-	-	+	+
151	chr1	27086849	27096956	-	GPN2	54707	-	-	+	+
152	chr1	199092025	199111155	+	GPR25	2848	-	-	+	-
153	chr1	27584235	27594188	+	GPR3	2827	-	-	+	-
154	chr12	13137412	13155346	-	GSG1	83445	+	+	-	-
155	chr14	80754336	80764828	-	GTF2A1	2957	-	-	-	+
156	chr3	150184517	150194514	+	GYG1	2992	+	+	-	-
157	chr5	73964104	73974053	+	HEXB	3074	-	+	+	+
158	chr7	81234828	81244890	-	HGF	3082	-	-	+	-
159	chr10	70642565	70652518	+	HKDC1	80201	-	-	+	-
160	chr16	1660779	1675954	+	HN1L	90861	-	-	+	+
161	chr19	44029947	44042319	-	HNRNPL	3191	-	-	+	-
162	chr19	12744888	12754857	-	HOOK2	29911	+	+	+	+
163	chr7	27147350	27198860	-	HOXA10	3206	-	-	+	-
164	chr7	27147350	27198860	-	HOXA11	3207	-	-	+	-
165	chr7	27117692	27144424	-	HOXA3	3200	-	-	+	-
166	chr7	27117692	27144424	-	HOXA4	3201	-	-	+	-
167	chr7	27147350	27198860	-	HOXA5	3202	-	-	+	-
168	chr7	27147350	27198860	-	HOXA6	3203	-	-	+	-
169	chr7	27147350	27198860	-	HOXA7	3204	-	-	+	-
170	chr7	27147350	27198860	-	HOXA9	3205	-	-	+	-
171	chr12	52645677	52655645	+	HOXC11	3227	-	-	+	+
172	chr12	52627481	52637430	+	HOXC12	3228	-	-	+	+
173	chr20	60225975	60236218	-	HRH3	11255	-	-	+	+
174	chr1	87145297	87155427	+	HS2ST1	9653	-	+	-	-
175	chr2	64523134	64537615	+	HSPC159	29094	+	-	-	-
176	chr1	23390893	23401309	-	HTR1D	3352	+	-	+	-
177	chr1	157228882	157248788	+	IFI16	3428	-	-	+	-
178	chr9	27506802	27516761	+	IFNK	56832	+	+	-	-
179	chr1	204702914	204712910	+	IKBKE	9641	+	-	-	-
180	chr2	113525186	113548815	+	IL1F10	84639	-	-	+	+
181	chr2	113525186	113548815	+	IL1F5	26525	-	-	+	+
182	chr2	113524462	113534417	-	IL1F8	27177	-	-	+	+
183	chr2	102129334	102139321	+	IL1R1	3554	+	-	-	-
184	chr1	205129911	205139887	+	IL24	11009	+	+	-	-
185	chr16	29530092	29540041	-	IMAA	440354	+	-	-	-
186	chr3	199168822	199178771	-	IQCG	84223	-	+	-	-
187	chr1	232809403	232819394	-	IRF2BP2	359948	-	-	+	+
188	chr5	52313413	52323362	+	ITGA2	3673	+	+	+	+
189	chr2	182087663	182097612	+	ITGA4	3676	-	-	+	+
190	chr1	159188736	159198714	-	ITLN2	142683	-	-	+	+
191	chr1	151140145	151151328	+	IVL	3713	+	+	+	+
192	chr19	12753310	12765759	+	JUNB	3726	+	+	+	+
193	chr19	8311697	8321646	-	KANK3	256949	+	+	+	+
194	chr1	62555222	62565173	-	KANK4	163782	+	+	+	+
195	chr16	15642061	15652010	-	KIAA0430	9665	-	-	-	+
196	chr18	8772172	8782121	+	KIAA0802	23255	+	-	-	-
197	chr1	11906618	11916572	-	KIAA2013	90231	-	-	+	+
198	chr6	168153902	168163851	+	KIF25	3834	-	-	-	+
199	chr2	207736410	207747715	-	KLF7	8609	+	+	+	+
200	chr1	239754557	239764779	+	KMO	8564	+	-	-	-
201	chr12	121567762	121580211	+	KNTC1	9735	-	-	+	+
202	chr8	71741497	71751490	-	LACTB2	51110	-	-	+	-
203	chr1	207888638	207899943	-	LAMB3	3914	-	-	+	+
204	chr1	181249176	181261669	+	LAMC1	3915	-	-	-	+
205	chr15	57278814	57288783	+	LDHAL6B	92483	+	+	+	+
206	chr8	30064981	30074941	+	LEPROTL1	23484	-	-	+	-
207	chr5	38628804	38638753	-	LIFR	3977	-	-	+	+
208	chr22	29966848	29976922	+	LIMK2	3985	+	+	+	+
209	chr3	199153945	199173917	+	LMLN	89782	-	+	-	-
210	chr16	22425084	22440418	+	LOC23117	100132247	-	-	+	+
211	chr16	22425084	22440418	-	LOC23117	23117	-	-	+	+
212	chr16	21341710	21351659	-	LOC23117	440353	-	-	+	+
213	chr16	22425084	22440418	-	LOC23117	613037	-	-	+	+
214	chr2	63666906	63676855	-	LOC51057	51057	-	+	-	-
215	chr16	46828212	46838194	+	LONP2	83752	-	-	-	+
216	chr8	23315088	23325167	-	LOXL2	4017	-	-	+	-
217	chrX	77889354	77899447	+	LPAR4	2846	-	-	+	-
218	chr11	58097439	58107410	-	LPXN	9404	-	-	+	+
219	chr2	80382549	80392863	-	LRRTM1	347730	-	-	+	-
220	chr2	33205681	33215683	+	LTBP1	4052	-	-	+	-
221	chr14	74146244	74156287	-	LTBP2	4053	-	-	+	+
222	chrX	30150974	30177693	+	MAGEB1	4112	+	+	-	+
223	chrX	30136098	30146050	+	MAGEB2	4113	+	+	-	-
224	chrX	30150974	30177693	+	MAGEB3	4114	+	+	-	+
225	chrX	30150974	30177693	+	MAGEB4	4115	+	+	-	+
226	chr18	54482098	54492240	+	MALT1	10892	-	-	+	+
227	chr20	35343965	35365472	+	MANBAL	63905	-	-	+	+
228	chr17	64914933	64924972	+	MAP2K6	5608	-	-	+	-
229	chr1	27558450	27589957	-	MAP3K6	9064	-	-	+	-
230	chr14	50066563	50076626	-	MAP4K5	11183	-	-	+	+
231	chr11	45856278	45866227	+	MAPK8IP1	9479	-	-	+	+
232	chr17	58235297	58246937	-	MARCH10	162333	-	-	+	+
233	chr14	102914024	102924551	+	MARK3	4140	-	-	+	+
234	chr2	63662126	63672076	+	MDH1	4190	-	+	-	-
235	chr11	101904223	101914188	-	MMP7	4316	+	-	-	-
236	chr9	27517295	27527350	-	MOBKL2B	79817	+	+	-	-
237	chr16	15389612	15399612	+	MPV17L	255027	-	-	+	+
238	chr6	84792639	84802725	+	MRAP2	112609	-	-	+	+
239	chr11	59895034	59905074	+	MS4A7	58475	+	-	-	-
240	chr5	150130201	150141034	+	MST150	85027	+	+	-	-
241	chr16	55192497	55251805	+	MT1B	4490	-	-	+	+
242	chr16	55192497	55251805	+	MT1E	4493	-	-	+	+
243	chr16	55192497	55251805	+	MT1F	4494	-	-	+	+
244	chr16	55192497	55251805	+	MT2A	4502	-	-	+	+
245	chr16	55192497	55251805	+	MTB	4498	-	-	+	+
246	chr16	55192497	55251805	+	MTC	4489	-	-	+	+
247	chr1	148163877	148182896	-	MTMR11	10903	-	-	+	+
248	chr19	59053923	59067042	+	MYADM	91663	-	-	+	-
249	chr10	76247846	76258838	+	MYST4	23522	-	-	+	-
250	chr2	105720286	105730235	+	NCK2	8440	-	-	+	+
251	chr1	158572178	158582179	+	NCSTN	23385	-	-	-	+
252	chr16	15637125	15654054	+	NDE1	54820	-	-	-	+
253	chr19	5852330	5862525	-	NDUFA11	126328	-	-	+	+
254	chr12	4621034	4630984	+	NDUFA9	4704	-	-	-	+
255	chr14	91655454	91665406	-	NDUFB1	4707	-	-	-	+
256	chr3	27305539	27315488	-	NEK10	152110	-	-	-	+
257	chr9	126052206	126062535	+	NEK6	10783	+	+	-	-
258	chr1	158595981	158605947	+	NHLH1	4807	-	-	-	+
259	chr17	23385809	23396266	+	NLK	51701	-	-	+	-
260	chr11	113664245	113674831	+	NNMT	4837	+	+	+	+
261	chr11	88861685	88871881	-	NOX4	50507	+	-	+	+
262	chr1	27110595	27123047	-	NR0B2	8431	-	-	+	+
263	chr1	27113304	27123337	+	NUDC	10726	-	-	+	+
264	chr14	72992532	73002539	-	NUMB	8650	-	-	+	-
265	chr12	101034042	101043991	-	NUP37	79023	-	-	+	-
266	chr1	246069372	246079321	-	OR11L1	391189	-	-	+	-
267	chr11	74475957	74485906	-	OR2AT4	341152	+	-	-	-
268	chr1	246090400	246100349	+	OR2W3	343171	-	-	+	-
269	chr11	51364358	51374307	+	OR4C46	119749	-	-	+	+
270	chr11	4877676	4887625	+	OR51A7	119687	-	-	-	+
271	chr11	4891020	4909645	-	OR51G1	79324	-	-	-	+
272	chr11	4891020	4909645	-	OR51G2	81282	-	-	-	+
273	chr1	156983730	156993679	+	OR6K6	128371	-	-	+	-
274	chr20	60232911	60249424	+	OSBPL2	9885	-	-	+	+
275	chr3	192405516	192415465	+	OSTN	344901	+	-	-	-
276	chr3	48994845	49004794	+	P4HTM	54681	-	-	+	+
277	chr1	39804750	39822549	-	PABPC4	8761	-	-	-	+
278	chr14	22851737	22861686	+	PABPN1	8106	-	-	-	+
279	chr1	17499777	17509742	+	PADI4	23569	-	-	+	+
280	chr9	111574910	111584859	+	PALM2-AKAP2	445815	-	-	+	+
281	chr5	102221922	102233323	+	PAM	5066	-	-	-	+
282	chr9	117948392	117958711	+	PAPPA	5069	-	-	+	-
283	chr13	23982445	23992448	-	PARP4	143	-	-	+	+
284	chr12	78605838	78616421	-	PAWR	5074	-	-	+	-
285	chr2	222869173	222879444	-	PAX3	5077	-	-	-	+
286	chr19	38702073	38712040	-	PEPD	5184	-	-	+	-
287	chr9	129727142	129748084	-	PIP5KL1	138429	-	-	+	+
288	chr3	173008480	173018438	-	PLD1	5337	-	-	+	-
289	chr1	11909833	11919868	+	PLOD1	5351	-	-	+	+
290	chr21	45529779	45557100	-	POFUT2	23275	-	-	+	+
291	chrX	48244807	48267928	+	PORCN	64840	-	-	+	-
292	chr1	202645093	202655042	-	PPP1R15B	84919	-	-	+	+
293	chr5	146235903	146248352	-	PPP2R2B	5521	+	-	-	-
294	chr20	56315452	56325401	-	PPP4R1L	55370	-	-	+	-
295	chr8	71143580	71160321	-	PRDM14	63978	-	-	+	-
296	chr10	120925852	120935835	-	PRDX3	10935	+	-	-	-
297	chr19	59067279	59079824	+	PRKCG	5582	-	-	+	-
298	chr12	48296170	48313043	+	PRPF40B	25766	-	-	+	-
299	chr17	54580375	54590349	+	PRR11	55771	-	-	+	-
300	chr5	119973231	119983180	+	PRR16	51334	-	-	+	+
301	chr10	25279079	25289041	-	PRTFDC1	56952	-	-	+	+
302	chr10	104166442	104176965	-	PSD	5662	-	-	-	+
303	chr1	117246702	117256661	+	PTGFRN	5738	+	+	-	-
304	chr12	111330919	111343635	+	PTPN11	5781	-	-	+	-
305	chr9	111263106	111273057	-	PTPN3	5774	-	-	+	+
306	chr20	56308177	56320701	+	RAB22A	57403	-	-	+	-
307	chr11	82458083	82470532	-	RAB30	27314	-	-	+	-
308	chr1	153352090	153377417	+	RAG1AP1	55974	-	-	+	+
309	chr3	142681116	142691065	+	RASA2	5922	-	-	-	+
310	chr1	110675151	110685930	+	RBM15	64783	-	-	+	-
311	chr12	55194493	55204508	+	RBMS2	5939	+	-	-	-
312	chr3	127163218	127179606	+	ROPN1B	152015	-	-	+	-
313	chr3	199153945	199173917	+	RPL35A	6165	-	+	-	-
314	chr12	111329334	111339326	-	RPL6	6128	-	-	+	-
315	chr11	74780710	74791833	+	RPS3	6188	-	-	+	-
316	chr15	38641323	38651272	+	RPUSD2	27079	-	-	+	-
317	chr12	121574974	121585000	-	RSRC2	65117	-	-	+	+
318	chr1	150230452	150240990	-	S100A10	6281	-	+	+	+
319	chr1	151800556	151814490	-	S100A2	6273	+	+	+	+
320	chr1	151772697	151796736	-	S100A3	6274	+	+	+	+
321	chr1	151772697	151796736	-	S100A4	6275	+	+	+	+
322	chr1	151772697	151796736	-	S100A5	6276	+	+	+	+
323	chr1	151772697	151796736	-	S100A6	6277	+	+	+	+
324	chr12	123911833	123921846	-	SCARB1	949	-	-	+	-
325	chr13	77000360	77010344	+	SCEL	8796	-	+	-	-
326	chr2	192417586	192427726	-	SDPR	8436	+	-	-	-
327	chr3	171159774	171169742	+	SEC62	7095	-	-	+	+
328	chr1	87149954	87160195	-	SEP15	9403	-	+	-	-
329	chr14	94051485	94061434	-	SERPINA12	145264	-	-	+	+
330	chr22	19450883	19466032	+	SERPIND1	3053	+	+	-	-
331	chr7	100547172	100559621	+	SERPINE1	5054	-	+	+	+
332	chr2	224601990	224619737	-	SERPINE2	5270	-	-	+	-
333	chr1	148163877	148182896	-	SF3B4	10262	-	-	+	+
334	chr10	120908198	120922694	-	SFXN4	119559	+	-	-	-
335	chr19	4222098	4233285	+	SHD	56961	-	-	+	+
336	chr16	46952452	46964785	-	SIAH1	6477	-	-	-	+
337	chr13	77205796	77215745	+	SLAIN1	122060	-	-	+	-
338	chr17	23811441	23827286	+	SLC13A2	9058	-	-	+	+
339	chr5	36634946	36646702	+	SLC1A3	6507	+	-	-	-
340	chr13	44888066	44898015	-	SLC25A30	253512	-	-	-	+
341	chr8	23434808	23444897	+	SLC25A37	51312	+	+	+	+
342	chr18	31960754	31970846	-	SLC39A6	25800	-	-	-	+
343	chr2	27732342	27742315	+	SLC4A1AP	22950	-	-	-	+
344	chr14	22719543	22730189	-	SLC7A8	23428	+	+	+	-
345	chr18	12382910	12400387	+	SLMO1	10650	+	+	-	-
346	chr17	59271634	59281583	-	SMARCD2	6603	-	-	+	-
347	chr10	97188460	97198427	-	SORBS1	10580	-	-	+	-
348	chr17	46476703	46487331	-	SPAG9	9043	-	-	+	-
349	chr17	17678570	17697616	-	SREBF1	6720	-	-	+	+
350	chr7	87684840	87701744	-	SRI	6717	+	+	-	-
351	chr12	26229789	26242242	+	SSPN	8082	-	-	+	+
352	chr2	85965736	85977168	-	ST3GAL5	8869	-	+	+	+
353	chr11	8886625	8896932	-	ST5	6764	-	-	+	+
354	chr7	43581717	43600052	+	STK17A	9263	-	-	+	-
355	chr9	123169855	123179866	-	STOM	2040	-	-	+	+
356	chr16	28539625	28549947	-	SULT1A1	6817	+	-	+	-
357	chr2	27737499	27747511	-	SUPT7L	9913	-	-	-	+
358	chr2	161694212	161704161	+	TANK	10010	-	-	+	+
359	chrX	105925066	105935025	+	TBC1D8B	54885	-	-	+	-
360	chr5	179265015	179274964	-	TBC1D9B	23061	+	-	-	-
361	chr8	75044451	75062166	-	TCEB1	6921	-	-	+	-
362	chr6	169891055	169901080	-	TCTE3	6991	-	-	+	-
363	chr7	115630317	115640306	+	TES	26136	-	-	+	-
364	chr3	30615498	30625774	+	TGFBR2	7048	-	-	+	+
365	chr11	133625903	133635970	-	THYN1	29087	-	-	-	+
366	chr22	31519302	31530194	+	TIMP3	7078	-	-	+	-
367	chr15	60719302	60729251	+	TLN2	83660	-	-	+	-
368	chr4	154817391	154830986	+	TLR2	7097	-	-	+	+
369	chr3	197547192	197560483	-	TM4SF19	116211	-	-	+	+
370	chr3	150666951	150677639	+	TM4SF4	7104	-	-	+	+
371	chr16	19367773	19377770	+	TMC5	79838	-	-	-	+
372	chr8	30057646	30067701	-	TMEM66	51669	-	-	+	-
373	chr8	75043484	75053447	+	TMEM70	54968	-	-	+	-
374	chr17	7691601	7704487	+	TMEM88	92162	+	+	+	+
375	chr7	144161195	144171579	-	TPK1	27010	-	-	+	-
376	chr21	44249134	44259163	+	TRAPPC10	7109	+	+	+	+
377	chr1	246079624	246089573	+	TRIM58	25893	-	-	+	-
378	chr18	52454350	52464374	-	TXNL1	9352	-	-	-	+
379	chr9	33799682	33810024	+	UBE2R2	54926	-	-	+	+
380	chr12	99058307	99068273	-	UHRF1BP1L	23074	-	-	+	+
381	chr1	203495715	203507569	+	UNQ6409	9911	-	+	-	-
382	chr19	5848385	5867842	+	VMAC	400673	-	-	+	+
383	chr12	121944154	121954165	-	VPS37B	79720	-	-	+	+
384	chr2	17576374	17587988	+	VSNL1	7447	-	-	+	-
385	chr13	51048985	51059094	+	WDFY2	115825	-	-	-	+
386	chr4	85820379	85838279	-	WDFY3	23001	+	+	+	+
387	chr18	52462114	52472063	+	WDR7	23335	-	-	-	+
388	chr11	9540916	9554455	+	WEE1	7465	+	+	+	+
389	chr8	71736654	71746603	+	XKR9	389668	-	-	+	-
390	chrX	100067677	100078054	-	XKRX	402415	-	-	-	+
391	chr14	99767355	99777739	+	YY1	7528	-	-	+	+
392	chr13	45522446	45532395	-	ZC3H13	23091	-	-	+	-
393	chr16	11781299	11791409	-	ZC3H7A	29066	-	-	+	+
394	chr12	121548963	121558971	-	ZCCHC8	55596	-	-	+	+
395	chr3	44990156	45000118	-	ZDHHC3	51304	-	+	+	+
396	chr15	78131576	78141525	+	ZFAND6	54469	-	-	+	-
397	chr11	58095660	58105674	+	ZFP91	386607	-	-	+	+
398	chr7	99504190	99524799	-	ZNF3	7551	-	-	+	-
399	chr9	108657699	108667648	+	ZNF462	58499	-	-	+	-
400	chr5	124106255	124116204	-	ZNF608	57507	+	-	-	-
401	chr8	37664959	37674957	+	ZNF703	80139	-	-	+	+
402	chr9	98652724	98662675	-	ZNF782	158431	+	+	+	+
403	chr19	57830966	57840950	-	ZNF83	55769	+	-	-	-
404	chr7	142780982	142791034	+	ZYX	7791	-	-	+	+
