# Supplementary material for: An integrated genomic approach identifies persistent tumor suppressive effects of transforming growth factor-β in human breast cancer
Source: Breast Cancer Res. 2014 Jun 2;16(3):R57. doi: 10.1186/bcr3668 (PMC4095608; doi:10.1186/bcr3668)
Supplement: Additional file 9 — Smad3 target genes uniquely regulated by TGF-β in M3 cells, and Smad3 target genes commonly regulated by TGF-β in both M3 and M4 cells. From the gene expression microarray data, 38 TGF-β/Smad3 target genes were found to be uniquely regulated by TGF-β in M3 and not in M4 cells in vitro (Tab A). A total of 65 TGF-β/Smad3 target genes were found to be regulated by TGF-β in both M3 and M4 cells in vitro (Tab B). The tables summarize the direction of regulation of these genes by TGF-β in in vitro and in vivo. The direction of regulation in vivo was determined by comparison of gene expression array data from M3 tumors with or without overexpression of a dnTβRII. The table also indicates which of the genes that survived the in vivo filter were represented in the GOBO clinical breast cancer array datasets. The 26 genes that were uniquely upregulated by TGF-β in M3 cells in vitro and in vivo were validated by RT-QPCR of the tumors (Figure 5). Key: 1 = upregulated by TGF-β; 0 = not regulated by TGF-β; −1 = downregulated by TGF-β; NA, not applicable. For clarity, the final weighted TSTSS signature is also given in Tab C. The table is given as an Excel Spreadsheet with three tabs: Tab A, Tab B and Tab C. [file bcr3668-S9.xlsx]

## Sheet: 9A. M3 only
Sato et al. Additional file 9
Additional file 9A: Smad3 target genes uniquely regulated by TGF-b in M3 cells in vitro
38 TGF-b/Smad3 target genes were found to be uniquely regulated by TGF-b in M3 and not M4 cells in vitro
The table summarizes the direction of regulation of these genes by TGF-b in M3 cells in vitro and in vivo
The table also indicates which of the genes that survived the in vivo filter were represented in the GOBO clinical breast cancer array datasets
	Gene ID	Direction of regulation in M3 cell line in vitro	Direction of regulation in M3 tumors in vivo	Present in GOBO datasets?		Key:
1	AMIGO2	1	0	NA		1	Upregulated by TGF-b
2	ANGPTL4	1	-1	Yes		0	Not regulated by TGF-b
3	ANXA2	1	1	No		-1	Downregulated by TGF-b
4	C12orf5	1	1	Yes		NA	Not applicable
5	C15orf57	1	1	No
6	CDH19	1	1	Yes
7	COL4A1	1	0	NA
8	COL4A2	1	0	NA
9	COPA	1	1	Yes
10	CTGF	1	1	Yes
11	EFNA1	1	1	Yes
12	F3	1	0	NA
13	FMNL2	1	-1	No
14	FRMD6	1	1	No
15	FTSJD2	1	1	Yes
16	IRF2BP2	1	1	No
17	ITGA4	1	1	Yes
18	KANK4	1	0	NA
19	KLF7	1	-1	Yes
20	LAMB3	1	1	Yes
21	LIMK2	1	1	Yes
22	MARK3	1	0	NA
23	NEK10	1	0	NA
24	PALM2-AKAP2	1	1	Yes
25	POFUT2	1	0	NA
26	PTPN11	1	1	Yes
27	PTPN3	1	1	Yes
28	RASA2	1	0	NA
29	S100A10	1	1	Yes
30	SERPINE1	1	-1	Yes
31	SERPINE2	1	1	Yes
32	SF3B4	1	0	NA
33	SPAG9	1	-1	Yes
34	TMEM88	1	-1	No
35	TPK1	1	1	Yes
36	ZC3H7A	1	1	Yes
37	ZNF703	1	0	NA
38	ZYX	1	0	NA

## Sheet: 9B.  Both M3 and M4
Sato et al. Additional file 9
Additional file 9B: Smad3 target genes regulated by TGF-b in both M3 and M4 cell lines in vitro
65 TGF-b/Smad3 target genes were found to be similarly regulated by TGF-b in both M3 and M4 cells in vitro
The table summarizes the direction of regulation of these genes by TGF-b in M3 cells in vitro and in vivo
The table also indicates which of the genes that survived the in vivo filter were represented in the GOBO clinical breast cancer array datasets
	Gene ID	Direction of regulation in M3 and M4 cell lines in vitro	Direction of regulation in M3 tumors in vivo	Present in GOBO datasets?		Key:
1	ABLIM3	1	0	NA		1	Upregulated by TGF-b
2	ACP6	1	1	Yes		0	Not regulated by TGF-b
3	ACSL4	1	0	NA		-1	Downregulated by TGF-b
4	ADRA1B	1	0	NA		NA	Not applicable
5	AGPS	1	0	NA
6	ANKRD10	1	1	Yes
7	ANXA5	1	1	Yes
8	ARHGEF18	1	1	Yes
9	BAIAP2L1	1	0	NA
10	BLOC1S2	1	0	NA
11	C5orf46	1	1	No
12	CLSTN1	1	0	NA
13	CPSF2	-1	0	NA
14	CRLS1	1	1	No
15	CSF1R	1	0	NA
16	CSTF2	-1	0	NA
17	CYB5D1	-1	0	NA
18	DNAJB2	1	0	NA
19	DOCK2	1	0	NA
20	DPM2	-1	0	NA
21	EHF	-1	1	Yes
22	ENC1	1	0	NA
23	FAM102A	-1	0	NA
24	FAP	1	1	Yes
25	FLJ35776	1	1	No
26	FXYD3	-1	1	Yes
27	HNRNPL	-1	0	NA
28	HOXA3	-1	0	NA
29	HOXA5	-1	0	NA
30	HOXA9	-1	0	NA
31	HTR1D	1	1	Yes
32	ITGA2	1	0	NA
33	ITLN2	-1	-1	No
34	IVL	1	0	NA
35	JUNB	1	0	NA
36	LOXL2	-1	0	NA
37	LPXN	1	0	NA
38	LTBP1	1	0	NA
39	LTBP2	1	0	NA
40	MRAP2	1	0	NA
41	MTMR11	1	0	NA
42	NCK2	1	0	NA
43	NLK	1	1	Yes
44	NUMB	1	0	NA
45	OSBPL2	1	1	Yes
46	P4HTM	-1	1	Yes
47	PAM	1	1	Yes
48	PAWR	1	1	Yes
49	PPP4R1L	1	0	NA
50	RAB22A	1	0	NA
51	RBM15	-1	0	NA
52	SCARB1	-1	0	NA
53	SERPINA12	1	-1	No
54	SLC25A37	1	1	Yes
55	SMARCD2	-1	0	NA
56	SORBS1	-1	1	Yes
57	ST5	1	0	NA
58	STK17A	1	0	NA
59	TES	1	1	Yes
60	TGFBR2	-1	-1	Yes
61	TM4SF19	1	-1	No
62	TMC5	-1	0	NA
63	UBE2R2	1	0	NA
64	WDFY2	1	0	NA
65	ZDHHC3	1	1	Yes

## Sheet: 9C. Final TSTSS
Sato et al. Additional file 9
Additional file 9C: Genes of the TSTSS with associated in vivo binary weights and chromosomal locations
	Gene ID	Binary weights: Direction of regulation in M3 tumors in vivo	Chromosomal location		Key:
1	ANGPTL4	-1	19		1	Upregulated by TGF-b
2	ANXA2	1	15		-1	Downregulated by TGF-b
3	C12orf5	1	12
4	C15orf57	1	15
5	CDH19	1	18
6	COPA	1	1
7	CTGF	1	6
8	EFNA1	1	1
9	FMNL2	-1	2
10	FRMD6	1	14
11	FTSJD2	1	6
12	IRF2BP2	1	1
13	ITGA4	1	5
14	KLF7	-1	2
15	LAMB3	1	1
16	LIMK2	1	22
17	PALM2-AKAP2	1	9
18	PTPN11	1	12
19	PTPN3	1	9
20	S100A10	1	1
21	SERPINE1	-1	7
22	SERPINE2	1	2
23	SPAG9	-1	17
24	TMEM88	-1	17
25	TPK1	1	7
26	ZC3H7A	1	16
